# Supplementary material for: A Novel Atypical PKC-Iota Inhibitor, Echinochrome A, Enhances Cardiomyocyte Differentiation from Mouse Embryonic Stem Cells
Source: Mar Drugs. 2018 Jun 2;16(6):192. doi: 10.3390/md16060192 (PMC6025622; doi:10.3390/md16060192)
Supplement: Supplementary file 1 [file marinedrugs-16-00192-s001.zip]

Archive with 2 entries (2 files):
- Movie 1B EchA.avi
- Movie 1A Control.avi
